# Supplementary material for: Variability of plasmid fitness effects contributes to plasmid persistence in bacterial communities
Source: Nat Commun. 2021 May 11;12:2653. doi: 10.1038/s41467-021-22849-y (PMC8113577; doi:10.1038/s41467-021-22849-y)
Supplement: Supplementary file 8 — Source Data [file 41467_2021_22849_MOESM8_ESM.zip]

Archive with 18 entries (18 files):
- Source_Data_Figure_5a.csv
- __MACOSX/._Source_Data_Figure_5a.csv
- Source_Data_Supp_Figure_8.csv
- __MACOSX/._Source_Data_Supp_Figure_8.csv
- Source_Data_Supp_Figure_6.xls
- __MACOSX/._Source_Data_Supp_Figure_6.xls
- Source_Data_Figure_2a.xlsx
- __MACOSX/._Source_Data_Figure_2a.xlsx
- Source_Data_Figure_2b.xlsx
- __MACOSX/._Source_Data_Figure_2b.xlsx
- Source_Data_Figure_3a-b.xlsx
- __MACOSX/._Source_Data_Figure_3a-b.xlsx
- Source_Data_Supp_Figure_4a-c.xlsx
- __MACOSX/._Source_Data_Supp_Figure_4a-c.xlsx
- Source_Data_Supp_Figure_13.xlsx
- __MACOSX/._Source_Data_Supp_Figure_13.xlsx
- Source_Data_Supp_Figure_14.xlsx
- __MACOSX/._Source_Data_Supp_Figure_14.xlsx
