# Supplementary material for: Variability of plasmid fitness effects contributes to plasmid persistence in bacterial communities
Source: Nat Commun. 2021 May 11;12:2653. doi: 10.1038/s41467-021-22849-y (PMC8113577; doi:10.1038/s41467-021-22849-y)
Supplement: Supplementary file 8 — Source Data [file 41467_2021_22849_MOESM8_ESM.zip › Source_Data_Figure_5a.csv]

Strain	Plasmid	mu/K	rho
Ec01	WT	4.8951e-10	984410100
Ec01	TC	5.2826e-10	877563800
Ec02	WT	7.603e-10	550386500
Ec02	TC	6.6477e-10	678608700
Ec03	WT	7.5969e-10	890018480
Ec03	TC	6.5382e-10	815145500
Ec04	WT	8.373e-10	776372125
Ec04	TC	6.5761e-10	770241720
Ec05	WT	6.2993e-10	772746800
Ec05	TC	7.831e-10	641598800
Ec06	WT	6.8524e-10	951797835
Ec06	TC	6.8387e-10	656675000
Ec07	WT	3.7859e-10	1039553000
Ec07	TC	4.1541e-10	1013229000
Ec08	WT	5.3038e-10	1049748250
Ec08	TC	5.0532e-10	989976790
Ec09	WT	6.6104e-10	919455570
Ec09	TC	7.311e-10	869367480
Ec10	WT	5.6603e-10	1071282240
Ec10	TC	7.3678e-10	847214190
Ec11	WT	7.2481e-10	506376720
Ec11	TC	7.2481e-10	648293760
Ec12	WT	5.1996e-10	804227200
Ec12	TC	4.752e-10	801586500
Ec13	WT	6.8305e-10	852762400
Ec13	TC	7.711e-10	793248600
Ec14	WT	6.5152e-10	658875870
Ec14	TC	8.3564e-10	749981880
Ec15	WT	6.3219e-10	910625085
Ec15	TC	6.9975e-10	852787560
Ec16	WT	4.9077e-10	1121715175
Ec16	TC	5.5499e-10	1040166000
Ec17	WT	6.089e-10	829839885
Ec17	TC	6.3663e-10	864736125
Ec18	WT	6.6554e-10	896279000
Ec18	TC	6.9385e-10	624968240
Ec19	WT	6.0797e-10	981178440
Ec19	TC	6.2002e-10	942350750
Ec20	WT	5.0329e-10	1023899110
Ec20	TC	5.2962e-10	913294200
Ec21	WT	5.5458e-10	1020861240
Ec21	TC	4.8972e-10	838648200
Ec22	WT	6.1482e-10	973553775
Ec22	TC	6.6188e-10	988554642.5
Ec23	WT	5.4432e-10	963507440
Ec23	TC	5.1857e-10	909351360
Ec24	WT	6.0095e-10	1008177000
Ec24	TC	4.8077e-10	976793400
Ec25	WT	6.7839e-10	923683310
Ec25	TC	5.4654e-10	1003583625
Kpn01	WT	4.841e-10	874624680
Kpn01	TC	3.6522e-10	867332600
Kpn02	WT	6.6376e-10	790525320
Kpn02	TC	6.3517e-10	795186480
Kpn03	WT	4.8019e-10	963921625
Kpn03	TC	3.6856e-10	997483205
Kpn04	WT	4.8438e-10	928785250
Kpn04	TC	4.3034e-10	893634640
Kpn05	WT	5.151e-10	930268430
Kpn05	TC	5.1549e-10	851305095
Kpn06	WT	5.2395e-10	895220040
Kpn06	TC	5.6644e-10	774183375
Kpn07	WT	4.498e-10	868235300
Kpn07	TC	3.7852e-10	945803600
Kpn08	WT	7.1628e-10	821104625
Kpn08	TC	4.3344e-10	718807230
Kpn09	WT	6.2074e-10	806377220
Kpn09	TC	7.3018e-10	777162300
Kpn10	WT	4.833e-10	799000500
Kpn10	TC	4.467e-10	796717300
Kpn11	WT	5.3796e-10	971040840
Kpn11	TC	5.6197e-10	849012300
Kpn12	WT	5.6197e-10	849012300
Kpn12	TC	5.6197e-10	849012300
Kpn13	WT	7.0856e-10	919480800
Kpn13	TC	7.3637e-10	720565340
Kpn14	WT	4.1623e-10	899412800
Kpn14	TC	5.828e-10	730585600
Kpn15	WT	6.2432e-10	885352000
Kpn15	TC	7.4885e-10	891693375
Kpn16	WT	5.3863e-10	852339750
Kpn16	TC	4.3589e-10	846491600
Kpn17	WT	4.1444e-10	1037138630
Kpn17	TC	4.0016e-10	978606100
Kpn18	WT	6.9056e-10	717336800
Kpn18	TC	4.9771e-10	995420300
Kpn19	WT	5.5776e-10	831874350
Kpn19	TC	6.0832e-10	773936415
Kpn20	WT	4.8568e-10	1022394100
Kpn20	TC	4.2872e-10	1046281860
Kpn21	WT	4.6738e-10	1077144250
Kpn21	TC	5.4865e-10	994807880
Kpn22	WT	4.7079e-10	1006026970
Kpn22	TC	5.2244e-10	1006425550
Kpn23	WT	7.8967e-10	670852800
Kpn23	TC	7.2013e-10	632808100
Kpn24	WT	5.7361e-10	756823200
Kpn24	TC	8.6696e-10	660056000
Kpn25	WT	4.8727e-10	962971440
Kpn25	TC	4.2552e-10	989556360
