# Supplementary material for: Variability of plasmid fitness effects contributes to plasmid persistence in bacterial communities
Source: Nat Commun. 2021 May 11;12:2653. doi: 10.1038/s41467-021-22849-y (PMC8113577; doi:10.1038/s41467-021-22849-y)
Supplement: Supplementary file 8 — Source Data [file 41467_2021_22849_MOESM8_ESM.zip › Source_Data_Supp_Figure_8.csv]

Strain	relFitness (Data)	relFitness (Model)
Ec01	0.92406	0.9886
Ec02	1.0056	1.0212
Ec03	0.95396	0.92558
Ec04	0.86977	0.92362
Ec05	0.97907	1.0096
Ec06	0.86121	0.89054
Ec07	0.98367	1.0182
Ec08	0.97603	0.96678
Ec09	1.0059	1.0151
Ec10	1.0253	1.0098
Ec11	1.0385	1.069
Ec12	1.0589	0.97563
Ec13	1.0013	1.0162
Ec14	1.1519	1.1213
Ec15	1.0643	1.0119
Ec16	1.0342	1.0156
Ec17	1.0024	1.0273
Ec18	0.86171	0.90754
Ec19	0.98043	0.99315
Ec20	0.98733	0.98081
Ec21	0.87845	0.90881
Ec22	1.0148	1.0304
Ec23	0.99053	0.9681
Ec24	0.82539	0.92296
Ec25	0.81033	0.95719
Kpn01	0.91705	0.9303
Kpn02	0.98506	0.98826
Kpn03	0.9928	0.93951
Kpn04	0.91417	0.95818
Kpn05	0.90594	0.97479
Kpn06	0.95602	0.98081
Kpn07	1.0145	0.97825
Kpn08	0.76678	0.84121
Kpn09	1.0157	1.0402
Kpn10	1.036	0.97972
Kpn11	0.89672	0.97269
Kpn12	0.96587	1
Kpn13	0.76166	0.93551
Kpn14	0.94457	1.0346
Kpn15	1.1732	1.0641
Kpn16	0.89016	0.9427
Kpn17	0.97617	0.97515
Kpn18	1.0238	1
Kpn19	1.0438	1.0043
Kpn20	0.94962	0.97034
Kpn21	1.0515	1.0258
Kpn22	1.134	1.0325
Kpn23	0.97155	0.95593
Kpn24	0.98269	1.0863
Kpn25	0.97852	0.96962
