# Supplementary material for: Variability of plasmid fitness effects contributes to plasmid persistence in bacterial communities
Source: Nat Commun. 2021 May 11;12:2653. doi: 10.1038/s41467-021-22849-y (PMC8113577; doi:10.1038/s41467-021-22849-y)
Supplement: Supplementary file 8 — Source Data [file 41467_2021_22849_MOESM8_ESM.zip › Source_Data_Supp_Figure_6.xls]

## Sheet: kpn_plasmids_MCA_label_20201027
Strain	Plasmid_number	wpb	Col.like	IncFIB	IncFII	IncX	IncI	IncFIA	IncR	IncHI1B
Kpn01	2	0.917051	NO_Col.like	NO_IncFIB	IncFII	NO_IncX	NO_IncI	IncFIA	NO_IncR	NO_IncHI1B
Kpn02	2	0.985061	NO_Col.like	IncFIB	IncFII	NO_IncX	NO_IncI	NO_IncFIA	NO_IncR	NO_IncHI1B
Kpn03	4	0.992802	NO_Col.like	IncFIB	IncFII	NO_IncX	NO_IncI	IncFIA	NO_IncR	IncHI1B
Kpn04	6	0.914166	Col.like	IncFIB	IncFII	IncX	NO_IncI	IncFIA	NO_IncR	IncHI1B
Kpn06	4	0.956016	Col.like	IncFIB	IncFII	IncX	NO_IncI	NO_IncFIA	NO_IncR	NO_IncHI1B
Kpn07	3	1.01447	NO_Col.like	IncFIB	IncFII	NO_IncX	NO_IncI	NO_IncFIA	IncR	NO_IncHI1B
Kpn08	4	0.766783	Col.like	NO_IncFIB	IncFII	NO_IncX	NO_IncI	IncFIA	NO_IncR	IncHI1B
Kpn09	2	1.01572	Col.like	IncFIB	NO_IncFII	NO_IncX	NO_IncI	NO_IncFIA	NO_IncR	NO_IncHI1B
Kpn10	2	1.03601	NO_Col.like	IncFIB	IncFII	NO_IncX	NO_IncI	NO_IncFIA	NO_IncR	NO_IncHI1B
Kpn11	5	0.896722	Col.like	IncFIB	IncFII	IncX	NO_IncI	NO_IncFIA	IncR	NO_IncHI1B
Kpn12	3	0.965867	Col.like	IncFIB	NO_IncFII	IncX	NO_IncI	NO_IncFIA	NO_IncR	NO_IncHI1B
Kpn13	3	0.761664	NO_Col.like	NO_IncFIB	IncFII	NO_IncX	NO_IncI	IncFIA	NO_IncR	IncHI1B
Kpn14	3	0.944566	Col.like	IncFIB	IncFII	NO_IncX	NO_IncI	NO_IncFIA	NO_IncR	NO_IncHI1B
Kpn15	5	1.17318	Col.like	IncFIB	IncFII	IncX	NO_IncI	NO_IncFIA	IncR	NO_IncHI1B
Kpn16	3	0.890156	Col.like	IncFIB	NO_IncFII	NO_IncX	IncI	NO_IncFIA	NO_IncR	NO_IncHI1B
Kpn17	3	0.976168	Col.like	IncFIB	IncFII	NO_IncX	NO_IncI	NO_IncFIA	NO_IncR	NO_IncHI1B
Kpn18	0	1.02378	NO_Col.like	NO_IncFIB	NO_IncFII	NO_IncX	NO_IncI	NO_IncFIA	NO_IncR	NO_IncHI1B
Kpn19	4	1.04379	Col.like	NO_IncFIB	IncFII	IncX	NO_IncI	IncFIA	NO_IncR	NO_IncHI1B
Kpn20	3	0.949617	NO_Col.like	IncFIB	IncFII	NO_IncX	NO_IncI	NO_IncFIA	IncR	NO_IncHI1B
Kpn21	2	1.05152	Col.like	IncFIB	NO_IncFII	NO_IncX	NO_IncI	NO_IncFIA	NO_IncR	NO_IncHI1B
Kpn22	3	1.13404	NO_Col.like	IncFIB	IncFII	NO_IncX	NO_IncI	NO_IncFIA	IncR	NO_IncHI1B
Kpn23	4	0.971546	Col.like	IncFIB	IncFII	NO_IncX	NO_IncI	NO_IncFIA	IncR	NO_IncHI1B
Kpn24	3	0.98269	Col.like	IncFIB	NO_IncFII	IncX	NO_IncI	NO_IncFIA	NO_IncR	NO_IncHI1B
Kpn25	3	0.978516	Col.like	IncFIB	NO_IncFII	IncX	NO_IncI	NO_IncFIA	NO_IncR	NO_IncHI1B
