# Supplementary material for: Variability of plasmid fitness effects contributes to plasmid persistence in bacterial communities
Source: Nat Commun. 2021 May 11;12:2653. doi: 10.1038/s41467-021-22849-y (PMC8113577; doi:10.1038/s41467-021-22849-y)
Supplement: Supplementary file 8 — Source Data [file 41467_2021_22849_MOESM8_ESM.zip › Source_Data_Figure_2a.xlsx]

## Sheet: Curves relative values
Strain	Relative µMax	Relative AUC	Relative ODmax
Ec01	1.05778	0.886382	0.918794
Ec02	1.00429	1.02708	0.995632
Ec03	0.974398	0.923465	0.886044
Ec04	1.01577	0.966706	0.968843
Ec05	0.990159	0.992806	0.973883
Ec06	0.988318	0.89938	0.876865
Ec07	0.935562	0.964388	0.964311
Ec08	1.04452	0.958027	0.948284
Ec09	0.906398	1.01403	0.930184
Ec10	0.925452	0.80042	0.773129
Ec11	1.05839	1.27688	1.41069
Ec12	0.96365	1.00491	1.02427
Ec13	1.04129	0.922521	0.937213
Ec14	1.13869	1.07637	1.14915
Ec15	1.06479	1.01182	0.943625
Ec16	1.02432	1.00231	1.00212
Ec17	1.02869	1.03302	1.04486
Ec18	0.730549	0.593964	0.626039
Ec19	1.00617	0.974966	0.96216
Ec20	0.97731	1.03824	1.02303
Ec21	0.968407	1.02075	0.993585
Ec22	1.00655	1.04181	1.00043
Ec23	1.01235	0.960475	0.929353
Ec24	1.06578	0.871254	0.928789
Ec25	1.01359	1.0506	1.04159
Kpn01	0.926649	0.902863	0.845275
Kpn02	1.15963	1.02279	0.990388
Kpn03	1.04215	0.943918	0.904977
Kpn04	0.960833	0.960877	0.970533
Kpn05	0.7632	0.896786	0.940614
Kpn06	0.984034	0.895324	0.924315
Kpn07	0.982128	0.996702	1.02545
Kpn08	0.94197	0.861381	0.850919
Kpn09	1.03576	0.942805	0.943704
Kpn10	1.06566	1.29555	1.34748
Kpn11	0.978819	0.936768	0.95019
Kpn12	1.03438	0.946906	0.912391
Kpn13	0.956418	1.00329	1.01737
Kpn14	0.933985	0.890103	0.852503
Kpn15	0.887951	0.96314	0.95506
Kpn16	0.929674	0.933578	0.903116
Kpn17	0.994597	0.970125	0.969818
Kpn18	1.00706	0.950851	0.947781
Kpn19	0.987094	0.937687	0.957349
Kpn20	0.97563	0.99257	0.986535
Kpn21	1.04316	0.979978	0.984741
Kpn22	1.16688	1.10447	1.00065
Kpn23	0.969292	0.951083	0.953453
Kpn24	1.00752	0.987099	0.999165
Kpn25	0.978984	1.00547	0.978465
