# Supplementary material for: Variability of plasmid fitness effects contributes to plasmid persistence in bacterial communities
Source: Nat Commun. 2021 May 11;12:2653. doi: 10.1038/s41467-021-22849-y (PMC8113577; doi:10.1038/s41467-021-22849-y)
Supplement: Supplementary file 8 — Source Data [file 41467_2021_22849_MOESM8_ESM.zip › Source_Data_Figure_2b.xlsx]

## Sheet: Fitness values replicates
Strain	pOXA-48 vs. pBGC					Wild-type vs. pBGC					Fitness	err_bar	species
	1	2	3	4	5	1	2	3	4	5
Ec01	0.998831	0.990337	0.993074	0.985122	1.04831	1.10012	1.07545	1.0681	1.09947	1.08475	0.924056	0.0115085	coli
Ec02	1.02513	1.00915	1.01124	1.02157	1.02873	1.01257	1.02356	1.01154	1.00953	1.01032	1.00559	0.00384704	coli
Ec03	1.05768	1.07853	1.05515	1.06173	1.05229	1.08821	1.12848	1.09993	1.11913	1.1257	0.953955	0.00463179	coli
Ec04	1.10303	1.0503	1.02238	1.0389	1.08042	1.17002	1.25077	1.09711	1.27129	1.29868	0.86977	0.0145226	coli
Ec05	1.07009	1.05139	1.04894	1.04815	1.04151	1.0719	1.0791	1.07177	1.07328	1.07535	0.979068	0.00492343	coli
Ec06	0.937252	0.938123	0.94861	0.954915	0.94401	1.09351	1.08016	1.08411	1.0821	1.07233	0.861209	0.00409982	coli
Ec07	0.974679	0.974974	0.837959	0.978919	0.981224	0.988173	0.935568	0.94433	0.974482	0.980545	0.983671	0.0294432	coli
Ec08	0.933134	0.922865	0.932655	0.913401	0.903391	0.951895	0.964994	0.938788	0.943082	0.925462	0.976027	0.00584667	coli
Ec09	1.02628	1.03485	1.03195	1.02283	1.05481	1.00364	1.03051	1.03093	1.0283	1.04711	1.00588	0.00403159	coli
Ec10	0.959215	0.934251	0.923219	1.02126	0.930015	0.942947	0.939107	0.933684	0.936127	0.897311	1.02526	0.0929724	coli
Ec11	1.18093	1.17962	1.18362	1.18073	1.17589	1.17066	1.12503	1.12228	1.1291	1.13552	1.03846	0.0119531	coli
Ec12	0.925991	0.839851	0.905981	0.878991	0.828991	0.861956	0.828846	0.826977	0.82688	0.791331	1.05894	0.0004244	coli
Ec13	1.08617	1.1326	1.05259	1.04189	1.10835	1.11802	1.05583	1.08953	1.09259	1.05873	1.00127	0.0133225	coli
Ec14	0.985125	1.12594	0.995214	0.901254	1.02294	0.980358	0.880701	0.873519	0.852156	0.779845	1.15186	0.255618	coli
Ec15	1.21874	1.14629	1.24056	1.13857	1.10527	1.0965	1.11877	1.09113	1.11067	1.07912	1.06427	0.0255877	coli
Ec16	1.07926	1.09162	1.08321	1.05688	1.0604	1.03368	1.03411	1.04481	1.03039	1.05071	1.03421	0.00671085	coli
Ec17	1.06296	1.14123	1.00654	1.05304	1.0381	1.06879	1.06166	1.05183	1.04821	1.05859	1.00242	0.0223525	coli
Ec18	1.04496	1.1329	0.848085	1.04989	0.820708	1.13341	1.13205	1.13626	1.14416	1.13626	0.861711	0.061342	coli
Ec19	1.01963	1.00493	1.03338	1.01527	1.0068	1.03478	1.0348	1.0448	1.03182	1.03523	0.980426	0.00511339	coli
Ec20	1.01605	1.01605	0.999543	1.01423	1.02543	1.03296	1.02274	1.02421	1.03511	1.02102	0.987327	0.00549271	coli
Ec21	0.699386	0.73923	0.7695	0.720134	0.763878	0.840123	0.839008	0.826058	0.837409	0.860426	0.878445	0.0131772	coli
Ec22	1.03248	1.02339	1.02877	1.02386	1.02656	1.00625	0.995828	1.02133	1.01934	1.01731	1.01482	0.00167723	coli
Ec23	1.03296	1.02536	1.02636	1.03294	1.04292	1.03992	1.04175	1.04276	1.04576	1.04693	0.990531	0.00502755	coli
Ec24	1.01828	1.03297	1.00489	1.00755	1.00518	1.23909	1.24283	1.23695	1.19014	1.23216	0.825391	0.00538722	coli
Ec25	0.863043	0.831941	0.806886	0.82757	0.840433	1.02809	1.03	1.03562	1.02302	1.01616	0.810326	0.00912593	coli
Kpn01	0.81505	0.814199	0.8209	0.810259	0.815058	0.899193	0.882567	0.885569	0.882839	0.893739	0.917051	0.00393737	kpn
Kpn02	1.0376	1.02859	1.01835	1.02236	1.00434	1.0544	1.04907	1.04323	1.03432	1.00775	0.985061	0.00553011	kpn
Kpn03	1.02424	1.02262	1.01064	1.01667	1.0158	1.02372	1.03088	1.01833	1.03262	1.02132	0.992802	0.00246132	kpn
Kpn04	0.897415	0.914022	0.892922	0.900056	0.914305	0.991679	0.975947	0.989228	0.996039	0.990109	0.914166	0.00440419	kpn
Kpn05	0.943707	0.959523	0.969852	0.950478	0.940355	1.09373	1.04702	1.03896	1.02919	1.04964	0.905939	0.00538011	kpn
Kpn06	1.12974	1.26316	1.29626	1.30313	1.31457	1.20662	1.32982	1.3234	1.32802	1.40917	0.956016	0.0119531	kpn
Kpn07	1.30347	1.32453	1.33105	1.40134	1.30556	1.2827	1.30898	1.33277	1.3223	1.32414	1.01447	0.0126398	kpn
Kpn08	0.628999	0.718988	0.721879	0.699999	0.722885	0.944183	0.938684	0.950363	0.802662	0.92167	0.766783	0.00770232	kpn
Kpn09	1.05115	1.01725	1.06936	1.05403	1.02501	1.03296	1.02274	1.02421	1.03511	1.02102	1.01572	0.0208589	kpn
Kpn10	1.24849	1.28765	1.46412	1.31091	1.40574	1.25321	1.23375	1.22855	1.59041	1.1775	1.03601	0.00848263	kpn
Kpn11	1.48915	1.46045	1.39015	1.39169	1.28722	1.36388	1.48678	1.67807	1.65483	1.64346	0.896722	0.0108198	kpn
Kpn12	0.95073	0.953111	0.970702	0.963828	0.967679	1.00472	0.998836	1.00251	0.978745	0.991077	0.965867	0.0039637	kpn
Kpn13	0.754012	0.800801	0.625149	0.733833	0.970641	0.99837	1.01241	1.00887	1.0237	1.05681	0.761664	0.0524451	kpn
Kpn14	0.98381	1.00692	0.958141	0.988073	0.984599	1.05203	1.05664	1.04072	1.02813	1.03281	0.944566	0.00526844	kpn
Kpn15	1.14614	1.16532	1.18612	1.21714	1.21831	1.0062	0.991414	1.01379	1.01676	1.02892	1.17318	0.0212464	kpn
Kpn16	0.881287	0.881109	0.882823	0.890756	0.930056	0.996615	1.01326	1.00917	0.989359	1.00658	0.890156	0.0004244	kpn
Kpn17	1.00039	1.00954	1.0033	1.00463	1.02462	1.02794	1.02771	1.03207	1.04526	1.03271	0.976168	0.00398412	kpn
Kpn18	1.07042	0.946258	1.01528	1.11782	1.05814	1.03157	1.03482	1.0258	0.994964	0.999461	1.02378	0.026687	kpn
Kpn19	0.995583	1.00327	0.983699	1.00379	1.10644	1.00488	0.991858	0.955866	0.923983	1.00255	1.04379	0.00565934	kpn
Kpn20	1.11237	1.16227	1.25828	1.20892	1.23045	1.26921	1.27609	1.29974	1.23073	1.21339	0.949617	0.0029118	kpn
Kpn21	1.2426	1.25321	1.24946	1.31423	1.35895	1.19103	1.24321	1.21406	1.23263	1.22305	1.05152	0.000875467	kpn
Kpn22	1.21086	1.12396	1.13146	1.1114	1.30632	1.01468	1.03839	1.08381	1.02724	1.02442	1.13404	0.00606931	kpn
Kpn23	0.969739	0.982247	0.991507	0.98474	1.10862	1.07004	1.04251	1.04576	1.03376	0.992305	0.971546	0.01296	kpn
Kpn24	0.931559	0.921392	0.920132	0.922141	0.912981	0.958234	0.958527	0.945838	0.923882	0.901627	0.98269	0.0241521	kpn
Kpn25	0.98772	0.998819	0.991758	0.994431	0.982846	1.01418	1.00866	1.00636	1.01547	1.01931	0.978516	0.00163382	kpn
