# Supplementary material for: Variability of plasmid fitness effects contributes to plasmid persistence in bacterial communities
Source: Nat Commun. 2021 May 11;12:2653. doi: 10.1038/s41467-021-22849-y (PMC8113577; doi:10.1038/s41467-021-22849-y)
Supplement: Supplementary file 8 — Source Data [file 41467_2021_22849_MOESM8_ESM.zip › Source_Data_Figure_3a-b.xlsx]

## Sheet: Vogwill2
name	w	colection
1	1.17	Vogwill
2	1.28	Vogwill
3	0.85	Vogwill
4	0.91	Vogwill
5	0.9415	Vogwill
6	1.041	Vogwill
7	0.91	Vogwill
8	0.953	Vogwill
9	0.9685	Vogwill
10	0.967	Vogwill
11	0.995	Vogwill
12	0.9602	Vogwill
13	0.981	Vogwill
14	0.909	Vogwill
15	0.972	Vogwill
16	0.988	Vogwill
17	0.522	Vogwill
18	0.792	Vogwill
19	0.942	Vogwill
20	0.8444	Vogwill
21	0.75	Vogwill
22	0.81	Vogwill
23	0.91	Vogwill
24	1.56	Vogwill
25	0.81286	Vogwill
26	1.03448	Vogwill
27	0.714286	Vogwill
28	0.810811	Vogwill
29	1	Vogwill
30	1	Vogwill
31	0.789474	Vogwill
32	0.769231	Vogwill
33	0.833333	Vogwill
34	0.810811	Vogwill
35	0.909091	Vogwill
36	0.967742	Vogwill
37	0.75	Vogwill
38	1	Vogwill
39	0.666667	Vogwill
40	0.967742	Vogwill
41	1.03448	Vogwill
42	0.967742	Vogwill
43	1	Vogwill
44	0.769231	Vogwill
45	1.03448	Vogwill
46	0.517241	Vogwill
47	0.9375	Vogwill
48	0.833333	Vogwill
49	0.681818	Vogwill
50	0.97	Vogwill
Ec01	0.924056	This work
Ec02	1.00559	This work
Ec03	0.953955	This work
Ec04	0.86977	This work
Ec05	0.979068	This work
Ec06	0.861209	This work
Ec07	0.983671	This work
Ec08	0.976027	This work
Ec09	1.00588	This work
Ec10	1.02526	This work
Ec11	1.03846	This work
Ec12	1.05894	This work
Ec13	1.00127	This work
Ec14	1.15186	This work
Ec15	1.06427	This work
Ec16	1.03421	This work
Ec17	1.00242	This work
Ec18	0.861711	This work
Ec19	0.980426	This work
Ec20	0.987327	This work
Ec21	0.878445	This work
Ec22	1.01482	This work
Ec23	0.990531	This work
Ec24	0.825391	This work
Ec25	0.810326	This work
Kpn01	0.917051	This work
Kpn02	0.985061	This work
Kpn03	0.992802	This work
Kpn04	0.914166	This work
Kpn05	0.905939	This work
Kpn06	0.956016	This work
Kpn07	1.01447	This work
Kpn08	0.766783	This work
Kpn09	1.01572	This work
Kpn10	1.03601	This work
Kpn11	0.896722	This work
Kpn12	0.965867	This work
Kpn13	0.761664	This work
Kpn14	0.944566	This work
Kpn15	1.17318	This work
Kpn16	0.890156	This work
Kpn17	0.976168	This work
Kpn18	1.02378	This work
Kpn19	1.04379	This work
Kpn20	0.949617	This work
Kpn21	1.05152	This work
Kpn22	1.13404	This work
Kpn23	0.971546	This work
Kpn24	0.98269	This work
Kpn25	0.978516	This work
