# Supplementary material for: Variability of plasmid fitness effects contributes to plasmid persistence in bacterial communities
Source: Nat Commun. 2021 May 11;12:2653. doi: 10.1038/s41467-021-22849-y (PMC8113577; doi:10.1038/s41467-021-22849-y)
Supplement: Supplementary file 8 — Source Data [file 41467_2021_22849_MOESM8_ESM.zip › Source_Data_Supp_Figure_13.xlsx]

## Sheet: Fitness_pBGC
strain	specie	w
Ec01	coli	0.90899
Ec01	coli	0.929847
Ec01	coli	0.93624
Ec01	coli	0.909531
Ec01	coli	0.921867
Ec02	coli	0.987582
Ec02	coli	0.976987
Ec02	coli	0.988591
Ec02	coli	0.990562
Ec02	coli	0.989788
Ec03	coli	0.918941
Ec03	coli	0.886147
Ec03	coli	0.909149
Ec03	coli	0.89355
Ec03	coli	0.888339
Ec04	coli	0.854689
Ec04	coli	0.799508
Ec04	coli	0.911488
Ec04	coli	0.786604
Ec04	coli	0.770015
Ec05	coli	0.932922
Ec05	coli	0.926702
Ec05	coli	0.933032
Ec05	coli	0.931719
Ec05	coli	0.929932
Ec06	coli	0.914483
Ec06	coli	0.925788
Ec06	coli	0.922414
Ec06	coli	0.924127
Ec06	coli	0.932548
Ec07	coli	1.01197
Ec07	coli	1.06887
Ec07	coli	1.05895
Ec07	coli	1.02619
Ec07	coli	1.01984
Ec08	coli	1.05054
Ec08	coli	1.03628
Ec08	coli	1.0652
Ec08	coli	1.06035
Ec08	coli	1.08054
Ec09	coli	0.99637
Ec09	coli	0.970389
Ec09	coli	0.969999
Ec09	coli	0.972475
Ec09	coli	0.95501
Ec10	coli	1.06051
Ec10	coli	1.06484
Ec10	coli	1.07103
Ec10	coli	1.06823
Ec10	coli	1.11444
Ec11	coli	0.854218
Ec11	coli	0.888866
Ec11	coli	0.891043
Ec11	coli	0.885664
Ec11	coli	0.880652
Ec12	coli	1.16015
Ec12	coli	1.2065
Ec12	coli	1.20922
Ec12	coli	1.20937
Ec12	coli	1.26369
Ec14	coli	1.02004
Ec14	coli	1.13546
Ec14	coli	1.14479
Ec14	coli	1.17349
Ec14	coli	1.28231
Ec15	coli	0.911989
Ec15	coli	0.893843
Ec15	coli	0.916481
Ec15	coli	0.900359
Ec15	coli	0.926677
Ec16	coli	0.967422
Ec16	coli	0.967018
Ec16	coli	0.95711
Ec16	coli	0.970502
Ec16	coli	0.951742
Ec17	coli	0.935642
Ec17	coli	0.941923
Ec17	coli	0.950727
Ec17	coli	0.954009
Ec17	coli	0.944657
Ec18	coli	0.882291
Ec18	coli	0.883355
Ec18	coli	0.880077
Ec18	coli	0.874007
Ec18	coli	0.875085
Ec19	coli	0.966386
Ec19	coli	0.966374
Ec19	coli	0.957118
Ec19	coli	0.96916
Ec19	coli	0.965969
Ec20	coli	0.968095
Ec20	coli	0.977767
Ec20	coli	0.976366
Ec20	coli	0.966083
Ec20	coli	0.979416
Ec21	coli	1.1903
Ec21	coli	1.19188
Ec21	coli	1.21057
Ec21	coli	1.19416
Ec21	coli	1.16222
Ec22	coli	0.993791
Ec22	coli	1.00419
Ec22	coli	0.979117
Ec22	coli	0.981025
Ec22	coli	0.982983
Ec23	coli	0.961609
Ec23	coli	0.959927
Ec23	coli	0.958994
Ec23	coli	0.956244
Ec23	coli	0.955178
Ec24	coli	0.807041
Ec24	coli	0.804614
Ec24	coli	0.80844
Ec24	coli	0.840237
Ec24	coli	0.811581
Ec25	coli	0.972674
Ec25	coli	0.97087
Ec25	coli	0.965605
Ec25	coli	0.977501
Ec25	coli	0.984101
Kpn01	kpn	1.11211
Kpn01	kpn	1.13306
Kpn01	kpn	1.12922
Kpn01	kpn	1.13271
Kpn01	kpn	1.1189
Kpn02	kpn	0.94841
Kpn02	kpn	0.953223
Kpn02	kpn	0.958564
Kpn02	kpn	0.966823
Kpn02	kpn	0.992312
Kpn03	kpn	0.976826
Kpn03	kpn	0.970044
Kpn03	kpn	0.982001
Kpn03	kpn	0.968413
Kpn03	kpn	0.979125
Kpn04	kpn	1.00839
Kpn04	kpn	1.02465
Kpn04	kpn	1.01089
Kpn04	kpn	1.00398
Kpn04	kpn	1.00999
Kpn05	kpn	0.914303
Kpn05	kpn	0.95509
Kpn05	kpn	0.962499
Kpn05	kpn	0.971643
Kpn05	kpn	0.952707
Kpn06	kpn	0.985045
Kpn06	kpn	0.991022
Kpn06	kpn	0.993577
Kpn06	kpn	0.984763
Kpn06	kpn	0.981051
Kpn07	kpn	0.779606
Kpn07	kpn	0.763952
Kpn07	kpn	0.750316
Kpn07	kpn	0.756258
Kpn07	kpn	0.755207
Kpn08	kpn	1.05912
Kpn08	kpn	1.06532
Kpn08	kpn	1.05223
Kpn08	kpn	1.24585
Kpn08	kpn	1.08499
Kpn09	kpn	0.968095
Kpn09	kpn	0.977767
Kpn09	kpn	0.976366
Kpn09	kpn	0.966083
Kpn09	kpn	0.979416
Kpn12	kpn	0.995298
Kpn12	kpn	1.00117
Kpn12	kpn	0.997496
Kpn12	kpn	1.02172
Kpn12	kpn	1.009
Kpn13	kpn	1.00163
Kpn13	kpn	0.98774
Kpn13	kpn	0.991203
Kpn13	kpn	0.976853
Kpn13	kpn	0.946242
Kpn14	kpn	0.950544
Kpn14	kpn	0.946401
Kpn14	kpn	0.960869
Kpn14	kpn	0.97264
Kpn14	kpn	0.968235
Kpn15	kpn	0.993835
Kpn15	kpn	1.00866
Kpn15	kpn	0.9864
Kpn15	kpn	0.983513
Kpn15	kpn	0.971895
Kpn16	kpn	1.0034
Kpn16	kpn	0.986913
Kpn16	kpn	0.990912
Kpn16	kpn	1.01076
Kpn16	kpn	0.993468
Kpn17	kpn	0.972816
Kpn17	kpn	0.973035
Kpn17	kpn	0.968929
Kpn17	kpn	0.956698
Kpn17	kpn	0.968323
Kpn18	kpn	0.9694
Kpn18	kpn	0.966349
Kpn18	kpn	0.974847
Kpn18	kpn	1.00506
Kpn18	kpn	1.00054
Kpn24	kpn	1.04359
Kpn24	kpn	1.04327
Kpn24	kpn	1.05726
Kpn24	kpn	1.08239
Kpn24	kpn	1.10911
Kpn25	kpn	0.986016
Kpn25	kpn	0.991415
Kpn25	kpn	0.993676
Kpn25	kpn	0.984763
Kpn25	kpn	0.981051
