# Supplementary material for: Variability of plasmid fitness effects contributes to plasmid persistence in bacterial communities
Source: Nat Commun. 2021 May 11;12:2653. doi: 10.1038/s41467-021-22849-y (PMC8113577; doi:10.1038/s41467-021-22849-y)
Supplement: Supplementary file 8 — Source Data [file 41467_2021_22849_MOESM8_ESM.zip › Source_Data_Supp_Figure_14.xlsx]

## Sheet: J53 vs. pBGC fitness measures
Strain	Isogenic+pBGC	J53+pBGC	Specie
Kpn13	0.761664	0.897771	kpn
Kpn08	0.766783	0.966346	kpn
Ec25	0.810326	0.918879	coli
Kpn17	0.890156	1.00011	kpn
Kpn02	0.985061	0.916617	kpn
Kpn15	1.17318	1.15247	kpn
Ec14	1.15186	1.31045	coli
Ec15	1.06427	1.10225	coli
Kpn21	1.05152	1.07	kpn
Ec17	1.00242	1.17544	coli
